# Supplementary material for: Characterization of blaKPC-2 and blaNDM-1 Plasmids of a K. pneumoniae ST11 Outbreak Clone
Source: Antibiotics (Basel). 2023 May 18;12(5):926. doi: 10.3390/antibiotics12050926 (PMC10215860; doi:10.3390/antibiotics12050926)
Supplement: Supplementary file 1 [file antibiotics-12-00926-s001.zip]

Archive with 1 entries (1 files):
- antibiotics-2370589-supplementary.pdf
